# Supplementary material for: Cataract Surgery in Elderly Subjects with Heterozygous Familial Hypercholesterolemia in Prolonged Treatment with Statins
Source: J Clin Med. 2021 Aug 8;10(16):3494. doi: 10.3390/jcm10163494 (PMC8397196; doi:10.3390/jcm10163494)
Supplement: Supplementary file 1 [file jcm-10-03494-s001.zip]

Archive with 1 entries (1 files):
- jcm-1305144-supplementary.pdf
